# Supplementary material for: Genome-Wide CRISPR Screen Identifies Genes Involved in Metastasis of Pancreatic Ductal Adenocarcinoma
Source: Cancers (Basel). 2024 Oct 31;16(21):3684. doi: 10.3390/cancers16213684 (PMC11545026; doi:10.3390/cancers16213684)
Supplement: Supplementary file 1 [file cancers-16-03684-s001.zip]

Archive with 1 entries (1 files):
- cancers-3260552-supplementary.pdf
